# Supplementary material for: Poorly controlled diabetes during pregnancy and lactation activates the Foxo1 pathway and causes glucose intolerance in adult offspring
Source: Sci Rep. 2019 Jul 15;9:10181. doi: 10.1038/s41598-019-46638-2 (PMC6629688; doi:10.1038/s41598-019-46638-2)
Supplement: Supplementary file 2 — Supplementary data [file 41598_2019_46638_MOESM2_ESM.xlsx]

## Sheet: Date A
Genes downregulated in the liver from male STZ-O
Gene	FPKM in CTR-O	FPKM in STZ-O	Fold change (STZ-O/CTR-O)
Moxd1	19.8729	1.08389	0.0545411
Erdr1	28.6108	6.45342	0.225559
Kcnk1	11.3618	2.74569	0.24166
Adam2	1.13125	0.304116	0.268832
Oasl1	2.69777	0.727976	0.269844
Tspyl4	2.66836	0.740162	0.277385
Tgtp1	4.63291	1.29883	0.280349
Serpina12	5.10085	1.49069	0.292243
2810403D21Rik	1.1462	0.358118	0.312439
Tgtp2	3.82899	1.22097	0.318875
Fam83f	1.54136	0.538044	0.349071
Map3k6	1.1075	0.387875	0.350226
Cxcl9	6.01268	2.18408	0.363246
Hamp	2701.26	988.734	0.366027
Tmc5	1.15063	0.435463	0.378456
Cyp7a1	36.6293	13.9344	0.380417
Marveld3	1.77569	0.676341	0.380889
Extl1	4.42587	1.70988	0.386338
Scara5	1.35228	0.534647	0.395367
Phlda1	13.1076	5.185	0.395572
Bcl2l14	1.00731	0.400251	0.397346
Tnfrsf19	1.07665	0.438516	0.407297
Isg15	2.42671	1.00218	0.412979
Il22ra1	2.93696	1.25575	0.427568
Slc43a1	9.22333	3.95687	0.429007
Apol9b	18.0737	7.75976	0.42934
Scand1	8.59379	3.69612	0.430092
Apol9a	18.3077	7.96192	0.434895
Saa3	31.1425	13.5975	0.436622
Foxq1	6.17279	2.71038	0.439085
Sipa1l2	1.29857	0.570472	0.439308
Miox	4.53726	1.99704	0.440142
Socs2	20.0608	8.9624	0.446762
Trim21	1.85979	0.839821	0.451568
Gm14378	2.38981	1.08492	0.453978
Il33	1.41683	0.644809	0.455107
Rgs12	1.03928	0.474914	0.456964
Gnat1	3.96	1.81513	0.458366
Hamp2	3176.54	1456.85	0.458628
Tgm1	2.60537	1.19806	0.459843
Onecut1	8.85858	4.12453	0.465597
Bmf	1.37385	0.644688	0.469256
Tab1	1.77523	0.837385	0.471705
Eppk1	2.25452	1.06534	0.472535
Acot11	2.37089	1.12456	0.47432
Fgfr1	2.491	1.18162	0.474356
Tmem28	2.01791	0.96011	0.475794
Slc41a1	1.2689	0.607799	0.478997
E330020D12Rik	1.83253	0.878169	0.479211
Kifc3	5.14567	2.46666	0.479366
Cbx4	3.39467	1.63953	0.482972
Enho	3.21221	1.55582	0.484346
Rtp4	3.21613	1.55807	0.484455
Sstr2	1.57654	0.768909	0.487719
Foxa2	12.1186	5.93047	0.489369
Tor3a	3.2815	1.61185	0.491193
Tap1	8.00732	3.94316	0.492444
Dixdc1	1.77583	0.876175	0.493389
1810046K07Rik	2.52607	1.24905	0.494464
Zbtb7c	1.05662	0.522985	0.49496
Hsbp1l1	1.50911	0.750775	0.497495
Gpc1	4.17732	2.08392	0.498865
Lcn12	3.31321	1.66098	0.50132
Synpo	1.78571	0.903509	0.505966
Gm12185	1.19196	0.608103	0.510171
Lcn2	12.7839	6.60009	0.516281
Fzd8	2.93245	1.51525	0.516718
Irf1	7.43623	3.85405	0.51828
Zfp866	1.25016	0.648385	0.518642
Ifi47	11.783	6.17296	0.523887
Zfp346	1.34179	0.708031	0.527676
Tbx3	8.17531	4.3218	0.528641
Trim34a	2.04271	1.08121	0.529302
Idi1	6.84345	3.6419	0.532173
Hist1h1c	48.3285	25.7593	0.533004
Parp14	2.68483	1.43527	0.534585
Fzd4	3.50415	1.8781	0.535964
Tlr5	3.57171	1.9148	0.536102
Zfp956	1.68999	0.907224	0.536822
BC021614	15.5869	8.43126	0.54092
Fbf1	1.6378	0.888609	0.542563
Mras	1.03833	0.567175	0.546238
Abr	1.40619	0.770702	0.548078
Slc22a3	1.45181	0.795832	0.548165
D630039A03Rik	4.65779	2.55993	0.549602
Spata24	7.37635	4.05923	0.550303
Cish	4.82008	2.65597	0.551022
Gadd45g	17.0955	9.42895	0.551546
4632415L05Rik	1.66303	0.918032	0.552024
Smpd3	2.11817	1.17035	0.552529
Cdcp1	1.24376	0.688388	0.553473
Tox2	3.75451	2.0786	0.553628
Mt2	718.554	398.792	0.554992
Klf1	2.04277	1.13378	0.555021
Kctd13	2.12064	1.17741	0.555214
Tsc22d1	38.6575	21.5378	0.557144
Rnf43	4.08696	2.28003	0.557879
6330416G13Rik	3.13878	1.76156	0.561224
Proca1	1.94548	1.09376	0.562206
Igtp	11.2159	6.31135	0.562715
Dram1	1.12033	0.630694	0.562954
Srebf1	5.73587	3.23769	0.564464
Abcc12	1.5679	0.885465	0.564746
Arrdc3	61.4358	34.729	0.565289
Cd209c	2.20521	1.24691	0.565438
Plekha7	1.76188	1.00037	0.567786
S1pr5	3.20817	1.82279	0.568171
Lrrc20	2.35824	1.34322	0.569586
Agap2	1.12514	0.641654	0.570288
Ajuba	2.07365	1.18359	0.570776
Kcp	1.04285	0.595257	0.570798
Mturn	1.16177	0.663974	0.571519
Nupl2	1.83343	1.05114	0.573319
Bmp7	1.29582	0.743986	0.574143
Sds	150.818	86.6806	0.574736
Gbp10	1.28845	0.743397	0.57697
Gm11437	3.57468	2.06844	0.578636
Irgm2	9.0276	5.23214	0.579572
Pdgfa	4.06534	2.35646	0.579646
Mup20	13553.9	7864	0.580202
Dhx58	4.12755	2.39649	0.580608
Cry2	7.21089	4.205	0.583146
Ddx58	4.07592	2.37972	0.583849
Prr24	2.4821	1.44937	0.583929
Zkscan6	2.14698	1.25872	0.586275
Tnfsf10	2.16239	1.27273	0.588576
Rab11fip5	1.04333	0.614769	0.589237
Kctd17	3.04686	1.79697	0.589778
Dhx35	1.97974	1.1683	0.590128
Ren1	11.7568	6.94486	0.59071
Slc2a5	5.26745	3.11404	0.591185
Nup93	2.3974	1.41793	0.591445
Trim12a	2.50265	1.48308	0.592604
Cyp17a1	85.6088	50.7844	0.593215
H1f0	85.3559	50.6557	0.593465
Axin2	1.46645	0.87132	0.59417
Zfyve21	16.4046	9.74933	0.594305
Capn5	1.16819	0.697144	0.596773
Serpina1e	4798.31	2867.17	0.597537
Zfp275	1.38056	0.826019	0.598322
Tuba8	6.36897	3.8126	0.598621
Slc29a3	1.37174	0.825182	0.601559
Bbs10	2.41926	1.45648	0.602035
Gse1	1.89599	1.14188	0.602261
Mcf2l	1.05595	0.637697	0.603908
Klhdc7a	2.05593	1.24295	0.604568
2210039B01Rik	4.96076	3.00442	0.605637
Zfp414	4.04736	2.45735	0.607149
Acvr1b	3.56449	2.16567	0.607568
Irf7	3.46847	2.1129	0.609173
Zfp2	1.77957	1.08504	0.60972
Gmnn	5.56096	3.40245	0.611846
Pde4b	3.25962	1.99571	0.612252
Gpr157	1.02702	0.629387	0.612828
Hmgb2	2.02626	1.24567	0.614763
Iqce	1.49338	0.918081	0.614767
Fam109a	2.21818	1.36738	0.616442
Slc34a2	4.19258	2.58684	0.617004
Sh3bp2	3.25431	2.01014	0.617685
Mid1ip1	3.40282	2.1019	0.617694
Mt1	1106.67	685.536	0.619458
Syce1	4.57085	2.83427	0.620075
Fam107a	2.56168	1.59019	0.620761
Pot1a	1.39403	0.86565	0.620969
Sdsl	27.0106	16.8144	0.622511
Nedd9	1.14398	0.713367	0.623583
Zfp143	1.59666	0.996456	0.624088
Trim14	10.8262	6.75725	0.624157
Nat2	13.7707	8.59849	0.624405
Rhobtb3	1.53555	0.961896	0.626418
Lad1	5.68149	3.56645	0.627731
Bbs4	2.08389	1.30902	0.628162
Cep131	1.35924	0.854053	0.628331
Arfgap3	3.72785	2.34339	0.628617
Ctnnal1	1.37461	0.864781	0.62911
Slc39a4	11.288	7.10608	0.629525
Zfp799	1.19116	0.751052	0.630522
2610301B20Rik	2.61899	1.65358	0.631381
Xpo4	1.67259	1.05732	0.632145
Ftsj2	4.59639	2.9118	0.633497
Adar	3.26071	2.07143	0.63527
Plekhg5	1.84199	1.17112	0.635791
Nuak2	1.90308	1.21432	0.638081
Fn3krp	4.56762	2.91715	0.638659
Klhl20	1.44383	0.922367	0.638834
Spns2	8.43252	5.41096	0.641678
Tmie	7.15105	4.5963	0.642745
Tmem241	1.68122	1.0826	0.643937
Odf2	3.27595	2.11083	0.644341
Zfp280c	1.66891	1.07598	0.64472
Psmb9	14.6281	9.43218	0.644799
Dab2ip	1.29361	0.834137	0.644813
Agpat9	7.84718	5.06098	0.644943
Sytl1	8.28769	5.34668	0.645135
Zfp780b	2.26158	1.46071	0.64588
Taf1b	3.32851	2.15019	0.645992
Cyp2c70	62.4902	40.4255	0.646909
Tpgs1	7.6493	4.94872	0.646951
Pla2g15	6.07961	3.93328	0.646963
Slc16a5	6.04436	3.91139	0.647114
2610008E11Rik	1.75188	1.14025	0.650872
Syne3	1.5899	1.03518	0.651098
2410002F23Rik	4.61486	3.00538	0.65124
Msmo1	6.40399	4.1724	0.651531
Nlrc5	2.47263	1.61244	0.652115
Inf2	8.77453	5.7276	0.652753
Asb7	1.68115	1.09821	0.653249
Kank2	7.31509	4.78049	0.653511
Zfp710	2.77859	1.8166	0.653785
Fgfr3	4.88114	3.19936	0.655453
Suv420h2	3.80004	2.49272	0.655972
Trub2	5.73724	3.76566	0.656354
Icam1	4.47181	2.93816	0.65704
Lrrc15	2.25112	1.48161	0.658166
Fam53b	4.1003	2.70219	0.659023
Zc3h12d	2.49567	1.64555	0.659362
Got1	176.921	117.132	0.662058
Clec2d	39.0752	25.8768	0.662231
Ppl	1.65476	1.09631	0.662519
Zfp961	3.53633	2.34402	0.66284
Stat2	8.8753	5.8842	0.662986
Sec22c	3.54486	2.35116	0.663259
Fadd	3.09676	2.05914	0.664934
Myh10	8.63826	5.74803	0.665415
BC021767	4.32575	2.87937	0.665635

## Sheet: Date B
Genes upregulated in the liver from male STZ-O
Gene	FPKM in CTR-O	FPKM in STZ-O	Fold change (STZ-O/CTR-O)
Ppp1r3g	0.248467	2.66713	10.7343
Rn45s	69.0755	654.047	9.46858
Mir6236	306.442	2648.21	8.6418
Lars2	20.0452	167.777	8.36993
Zbtb16	0.828169	5.81233	7.01829
4930447K03Rik	0.201905	1.01741	5.03905
Dnajb1	8.54878	38.6629	4.52262
Fgf21	4.50676	19.7338	4.37871
Fmo3	0.328352	1.30505	3.97455
Hspb1	13.6111	52.7152	3.87296
Bcl6	1.71174	6.14809	3.59172
Hspa1b	13.2493	46.2869	3.49354
Lpin1	13.1393	44.1482	3.36001
Hsd3b5	3.31144	10.7609	3.24961
Btg2	3.24962	10.4054	3.20204
Hes1	2.74934	8.56878	3.11667
Igfbp1	144.86	448.64	3.09706
Maff	1.64886	5.07109	3.07551
Mfsd2a	22.1445	68.0803	3.07437
Hsph1	14.2566	42.9317	3.01136
Dusp1	10.9836	32.9945	3.00398
Cdkn1a	14.9965	44.343	2.95689
Hspa1a	8.53418	25.2073	2.95369
S100a8	1.74399	5.08465	2.91553
Rgs16	27.2257	79.3646	2.91506
S100a9	1.80641	5.20474	2.88126
Gm20594	77.6887	220.776	2.8418
Pdk4	6.90076	19.1265	2.77165
Hsd17b6	25.3274	67.8766	2.67997
P4ha1	1.96636	5.24661	2.66818
Zbtb40	0.409422	1.07082	2.61544
Efna1	5.26317	13.7423	2.61103
Gdf15	21.261	55.1526	2.59407
Hspa1l	1.41253	3.61479	2.55909
Nfil3	11.914	30.3953	2.55123
Creld2	22.9288	57.9199	2.52608
Herpud1	232.338	565.525	2.43406
Esrrg	0.470964	1.14095	2.42258
Snhg7	0.974932	2.32149	2.38118
Zfp36	50.8251	115.34	2.26935
Tmc7	0.481749	1.08638	2.25507
Dnajb9	19.7785	43.8501	2.21706
Ubc	289.594	640.598	2.21206
Tubb2b	7.12685	15.7435	2.20904
Klf10	3.76894	8.29772	2.20161
Banp	0.880107	1.91682	2.17794
Ier2	9.5626	20.6995	2.16463
Cry1	2.61079	5.61317	2.14999
Gadd45a	6.15526	13.1984	2.14425
G0s2	49.4774	105.778	2.13791
Tubb2a	21.803	46.4419	2.13007
Acot3	3.33948	7.09991	2.12605
Fos	0.976447	2.07521	2.12527
Chka	14.8816	31.5208	2.11811
Slc25a25	20.1513	42.6148	2.11474
Irf2bp2	9.2564	19.4999	2.10664
Scd3	2.39969	5.02796	2.09525
Hmox1	6.82919	14.2914	2.09269
Slc22a26	1.34087	2.78333	2.07576
Tfrc	5.35152	11.0337	2.06179
Chordc1	9.79086	20.1206	2.05504
Hsp90aa1	67.8367	137.386	2.02525
Bag3	15.9302	32.2432	2.02403
Parp16	37.3719	75.6022	2.02297
Pim3	25.0631	50.5747	2.01789
Ccng2	4.17435	8.42013	2.01711
Atp2a2	37.0804	74.6838	2.0141
Cpeb2	4.32883	8.61824	1.99089
Cd36	7.10963	14.1434	1.98933
Ptch1	2.63503	5.18942	1.9694
Cln8	4.47119	8.79855	1.96783
Atf3	1.5577	2.98054	1.91342
Syvn1	17.9397	34.2157	1.90726
Egr1	29.4624	56.094	1.90392
Fam13a	7.30765	13.9104	1.90354
Gm6568	4.52426	8.59347	1.89942
Foxo3	4.04328	7.56517	1.87105
Scd1	150.443	280.405	1.86386
Tenm3	0.642317	1.19452	1.8597
Slc10a2	2.52732	4.69499	1.8577
Rbm38	1.79845	3.33426	1.85396
Serpinb1a	11.9353	22.0819	1.85013
Keg1	23.3173	42.9966	1.84398
Tob2	6.18291	11.3696	1.83888
Il6ra	6.40206	11.7068	1.8286
Osgin1	72.3022	132.162	1.82791
Ces1g	26.4507	48.2854	1.82549
Palld	4.8494	8.84869	1.8247
Cyp2c69	14.8831	27.1283	1.82276
Gm15455	0.732137	1.33324	1.82103
Ctse	0.778373	1.41697	1.82043
Hsd3b2	4.2026	7.56816	1.80083
Fam171b	3.50069	6.30275	1.80043
G6pc	186.237	335.293	1.80036
Bhlhe40	21.91	39.4119	1.79881
Pde6d	2.72176	4.88241	1.79384
Trp53inp1	31.0444	55.6189	1.79159
Hilpda	5.28806	9.42797	1.78288
Spred1	1.57812	2.81316	1.7826
AW549542	1.93132	3.43399	1.77805
Hspa5	322.74	572.299	1.77325
Gltp	0.994713	1.76362	1.77299
Nfxl1	1.55485	2.73906	1.76162
Fmo2	8.10241	14.2542	1.75925
Hpgd	26.0185	45.6967	1.75632
Zfp36l2	3.85377	6.76768	1.75612
Scd4	1.25317	2.1968	1.75299
Eif2ak3	2.09985	3.66715	1.74639
Pdilt	2.73521	4.77454	1.74558
Mthfr	2.4919	4.34193	1.74242
Manf	28.8228	50.194	1.74147
Nr0b2	27.3825	47.4044	1.73119
Sesn2	3.10121	5.36767	1.73083
B4galt5	3.90874	6.71467	1.71786
Klf13	2.86459	4.91833	1.71694
Ficd	1.66275	2.84231	1.7094
Ifrd1	9.24217	15.7645	1.70571
Tra2a	5.99932	10.2123	1.70224
Car3	45.2735	76.9292	1.69921
Junb	5.94725	10.0922	1.69695
Col3a1	0.772631	1.30937	1.69469
Rdh9	14.1414	23.9402	1.69292
Rapgef4	29.7633	50.382	1.69276
Zfand2a	7.4959	12.6812	1.69175
Arhgef26	5.11407	8.64681	1.69079
Gadd45b	26.3234	44.4067	1.68697
Hsp90ab1	292.612	493.475	1.68645
Cyp2c40	26.3107	44.3158	1.68433
Akr1c6	194.452	326.749	1.68036
Dnaja1	43.873	73.5482	1.67639
Cyp2c54	108.705	182.134	1.67549
Fam46c	3.1092	5.20882	1.67529
Nipal1	1.88666	3.15837	1.67405
Osbpl3	1.01015	1.69031	1.67333
Tmem98	5.29033	8.85099	1.67305
Dnajb4	16.0035	26.6804	1.66716
Adamts1	1.53578	2.53526	1.6508
Xkr9	2.63758	4.34963	1.6491
Lpin2	47.8921	78.9431	1.64835
Rtn4	8.01626	13.1953	1.64607
Mcc	2.76994	4.55082	1.64293
Abca8a	3.46329	5.68963	1.64284
Rhpn2	4.26312	6.97865	1.63698
Cyp2c67	53.0952	86.7578	1.634
B3galt1	1.34004	2.18962	1.634
Klf11	1.69327	2.76467	1.63274
Tsku	24.261	39.5575	1.6305
Tmcc1	4.3595	7.10535	1.62985
Nr4a1	6.16034	10.0338	1.62877
Jun	12.5424	20.4075	1.62708
Ndrg1	3.73339	6.05275	1.62125
Rdh16	12.6522	20.4964	1.61999
Trib3	7.58623	12.2796	1.61867
Tm7sf2	15.6042	25.1944	1.61459
Acnat1	11.9133	19.1875	1.61059
Rgn	175.773	282.958	1.60979
Zmynd19	3.17241	5.0996	1.60748
Gclc	61.2763	98.2792	1.60387
Insig1	10.3495	16.5822	1.60222
Tox	1.04127	1.66501	1.59902
Vnn1	52.3506	83.6935	1.59871
1810011O10Rik	14.818	23.6246	1.59432
Setd8	6.27896	10.0097	1.59417
Aox3	27.535	43.8367	1.59204
Ptpn23	2.62256	4.16684	1.58884
Slc16a1	15.9839	25.3852	1.58817
Hyou1	26.5623	42.1227	1.58581
1810055G02Rik	27.4371	43.4193	1.5825
Klf3	11.7116	18.4953	1.57923
Slc25a33	9.14664	14.415	1.57599
Arhgap6	0.92739	1.4591	1.57334
Fam35a	5.59553	8.79294	1.57142
Hsd3b3	20.9672	32.8743	1.56789
Pdia4	59.1602	92.7285	1.56741
Cyp2c37	50.8361	79.4971	1.56379
Rabgef1	6.40433	10.0115	1.56324
Fndc3a	7.45035	11.6368	1.56191
Mknk2	29.3429	45.8116	1.56125
Hspa8	746.147	1164.14	1.5602
Zscan29	3.33892	5.19061	1.55458
Cyp2c68	37.0996	57.6064	1.55275
Gm13363	58.457	90.6975	1.55153
Acot4	25.4224	39.4409	1.55142
Mef2d	6.6696	10.3329	1.54925
Baiap2l1	12.0003	18.5635	1.54692
Cyp4a30b	6.61845	10.2343	1.54633
Bach1	4.79551	7.41311	1.54584
Foxo1	6.12006	9.45768	1.54536
Klf6	1.74421	2.69413	1.54461
Slc38a2	17.7115	27.3249	1.54278
Ell2	23.0801	35.6033	1.5426
2010003K11Rik	26.9604	41.5526	1.54125
Plekhf1	3.52627	5.43133	1.54025
Ahctf1	4.82351	7.4198	1.53826
Akap13	4.08181	6.27407	1.53708
Paqr9	32.8514	50.4918	1.53698
Hsf2	6.4315	9.85732	1.53266
Tra2b	16.506	25.2791	1.53151
Stip1	26.5367	40.5547	1.52825
Irf6	14.752	22.4862	1.52428
Arl4a	17.0192	25.9169	1.5228
Gpr182	3.71502	5.65566	1.52238
Zhx3	7.26884	11.0542	1.52077
Trib1	9.41225	14.2722	1.51634
Tubb5	9.54288	14.4678	1.51608
Txnip	39.9003	60.458	1.51523
Cdk5rap1	3.60898	5.46585	1.51451
Yrdc	6.64904	10.0619	1.51329
Pim1	7.14279	10.8037	1.51253
Zfyve1	12.0363	18.1484	1.50781
Grpel2	7.87394	11.8664	1.50705
Me1	20.0304	30.184	1.50691
Gm12992	4.22446	6.36344	1.50633
Ppp1r15a	5.91426	8.87154	1.50003

## Sheet: Date C
Genes downregulated in the liver from female STZ-O
Gene	FPKM in CTR-O	FPKM in STZ-O	Fold change (STZ-O/CTR-O)
Ntrk2	1.47077	0.410519	0.279118
1500017E21Rik	7.01518	2.04043	0.290859
Sult2a7	34.387	10.5198	0.305924
Arrdc2	7.92524	2.4575	0.310085
Cebpe	1.22823	0.389258	0.316926
Clec2d	32.6011	10.9986	0.337369
Saa1	61.897	22.4899	0.363344
Ifit1	1.14141	0.426757	0.373886
Car3	61.7668	23.712	0.383896
Saa2	28.6449	11.2205	0.39171
Slc38a11	1.9746	0.790611	0.40039
Ly6c1	10.2182	4.1105	0.402272
Ropn1l	5.73279	2.34273	0.408654
Mapk8ip1	1.22516	0.504312	0.41163
Syt3	1.82986	0.77127	0.421491
8430408G22Rik	67.7658	28.6725	0.423112
Adra1b	5.84364	2.47364	0.423305
Sdr9c7	4.44046	1.92617	0.433777
Il18	11.5426	5.11943	0.443525
Scd1	278.484	123.757	0.444395
Foxq1	3.5207	1.56715	0.445125
Cxcl9	1.49997	0.667885	0.445266
C1qtnf4	1.17915	0.526971	0.446908
Tmem86b	33.8305	15.3183	0.452796
Sds	222.655	100.864	0.453006
Saa3	9.3781	4.28375	0.456782
Gas2	5.78746	2.64458	0.45695
Hamp2	6177.6	2829.82	0.458078
Egr1	45.4224	20.9487	0.461198
Cdhr5	18.246	8.48238	0.46489
Apol7c	2.33476	1.08665	0.465423
Gadd45g	22.4838	10.4807	0.466145
Nat8	3.25597	1.55627	0.477974
Serpina6	89.2893	42.6844	0.478046
Sgsm2	2.17289	1.05249	0.484373
Aifm3	1.27988	0.622637	0.486481
Cyp7a1	55.215	26.8976	0.487143
Cyp2g1	1.30541	0.640551	0.49069
Slc4a9	1.61139	0.794938	0.493324
Ppp1r3c	17.2799	8.52816	0.493531
Phlda1	5.92448	2.93309	0.49508
Nr4a1	10.8036	5.37991	0.497974
Agxt	229.38	115.536	0.503688
Tsc22d3	49.0095	24.7376	0.504751
Slc22a30	9.97864	5.04333	0.505413
Scd3	4.877	2.46544	0.505524
Wfdc2	7.65896	3.88745	0.507569
Arid5b	12.973	6.61391	0.509821
Slc22a28	5.30913	2.7079	0.510046
BC024386	85.8331	43.8414	0.510775
Hao1	35.9262	18.4538	0.513659
Praf2	3.86742	1.98726	0.513846
Inmt	108.766	56.0485	0.515313
Hsd3b2	4.15947	2.14407	0.515467
Apol9b	11.2215	5.7898	0.515956
Smim22	10.572	5.50424	0.520643
Lrit1	1.34721	0.703345	0.522075
Apol9a	11.5536	6.04497	0.523211
Rsad2	1.43795	0.754338	0.524593
Insig1	24.9563	13.0983	0.524849
C130080G10Rik	5.24423	2.75862	0.52603
Zap70	13.5449	7.12693	0.526171
Ip6k2	27.6886	14.5821	0.526646
Klf15	68.0595	36.1608	0.531312
Oasl1	1.54522	0.822816	0.532491
Cml1	76.7827	41.1522	0.535957
Gm14378	2.75397	1.47606	0.535975
Tmem25	7.70381	4.13575	0.536845
Mcm10	4.08758	2.19845	0.537837
Acat2	32.1682	17.4027	0.540991
Mafb	12.4298	6.72758	0.541246
Foxa2	9.9038	5.3662	0.541832
Nr0b2	61.7016	33.4505	0.542133
Echdc3	40.6894	22.1753	0.54499
Nlrp6	14.354	7.86619	0.548014
Tcea3	18.0979	9.93858	0.549157
Col5a3	4.89491	2.6966	0.550899
Nr1d1	30.4906	16.8453	0.552475
Slc25a23	44.7939	24.8898	0.555652
Aox3	23.37	13.0122	0.556791
Foxo3	6.47845	3.60922	0.557112
Fbp1	531.552	296.466	0.557737
Gsta2	26.2528	14.6529	0.558146
Scd4	1.71038	0.954936	0.558318
Hsd3b3	19.3506	10.8284	0.55959
Cryl1	13.0992	7.39181	0.564295
Etnk2	107.073	60.4975	0.565012
Gm10639	6.82281	3.86079	0.565865
Tle2	3.29985	1.8736	0.567783
Cyp7b1	31.6407	17.9725	0.568018
Fdxr	9.38667	5.33191	0.56803
Gsta1	10.1238	5.76946	0.569891
Fam171b	1.07338	0.613305	0.571377
Tstd1	14.3234	8.18425	0.57139
Gm3776	7.15359	4.1158	0.575347
Akr1c19	30.0533	17.3669	0.57787
Igfals	28.538	16.5508	0.579957
Upp2	72.2701	41.9273	0.580147
Fn3k	8.48865	4.92623	0.580331
Zfp385b	3.41699	1.98449	0.580771
Hamp	3199.32	1865.83	0.583196
Gls2	162.592	95.419	0.586862
Cbs	314.535	184.945	0.587995
Lamb3	1.58915	0.936472	0.589291
Cyp2c69	169.432	100.169	0.591205
Slc16a2	30.586	18.0913	0.59149
Etnppl	95.5609	56.5404	0.591669
Haao	226.459	134.217	0.592677
Akr1c20	21.4112	12.7022	0.59325
Sardh	209.994	124.793	0.594269
Grik5	3.98609	2.37455	0.595709
Ddit4	26.9638	16.1135	0.597598
Slc22a18	50.4181	30.181	0.598614
Igfbp5	1.91527	1.14882	0.599821
Cth	565.446	339.408	0.600248
Ift27	4.92462	2.96052	0.601167
Slc9a3r1	51.7166	31.0981	0.601318
Tmem19	24.3822	14.7286	0.604072
Uroc1	134.725	81.4063	0.60424
2610528J11Rik	9.20256	5.58682	0.607094
Crym	4.9808	3.02523	0.607378
Aldh1b1	21.3869	13.0217	0.608863
Arhgef16	1.84652	1.12678	0.610218
Nit2	55.1689	33.7115	0.61106
Acy3	27.0945	16.5694	0.611541
Aldh4a1	80.5734	49.3106	0.611996
Mettl7b	407.425	249.554	0.612515
Apol7a	30.9126	18.9732	0.613769
Serpina11	32.7657	20.1463	0.614859
1600002H07Rik	48.3165	29.9074	0.618989
Tef	18.1488	11.2426	0.619468
Snai2	2.21956	1.37796	0.620826
Akr1c6	283.802	176.445	0.621719
Sema4g	63.8209	39.6885	0.621873
Spp1	8.70569	5.41507	0.622015
Cyp4f14	38.2533	23.8148	0.622555
Kynu	71.8495	44.7411	0.622706
Gstm6	19.1201	11.9156	0.623198
Hnmt	6.03978	3.77309	0.624707
Sec61b	41.6933	26.0796	0.625511
Psmb9	9.86868	6.17338	0.625553
Ghr	130.523	81.6919	0.625881
Afmid	39.1657	24.6003	0.628108
Lect2	141.777	89.0899	0.62838
Prps2	2.85698	1.79742	0.629133
Serpind1	186.297	117.462	0.630509
2810474O19Rik	3.26651	2.05964	0.630532
Map2k6	6.30571	3.97641	0.630605
Susd4	15.6275	9.85996	0.630936
Hao2	11.9972	7.57075	0.631043
Aqp8	11.0455	6.97213	0.631219
C6	20.5492	12.9851	0.631903
5033403H07Rik	21.8075	13.7922	0.632452
Ncald	6.5299	4.13495	0.633233
Zfp395	7.15336	4.5379	0.634373
Odf3b	18.9712	12.054	0.635384
Sorbs3	28.2378	17.9616	0.636084
Car5a	33.9577	21.6199	0.636672
Slc25a34	3.15369	2.00932	0.637133
Dexi	6.87097	4.38089	0.637594
Erdr1	14.986	9.5573	0.637749
Fgfr4	9.57834	6.10858	0.637749
Scd2	3.55213	2.2674	0.638321
Amdhd1	105.218	67.4185	0.640751
Aldh1l1	301.4	193.196	0.640995
Ces1f	135.155	86.7103	0.641562
Pde7b	1.84619	1.18479	0.641749
Ier2	22.7497	14.633	0.643217
Ren1	32.1988	20.7111	0.643226
Slc25a10	38.9027	25.0407	0.643675
Serpine2	5.72775	3.68867	0.644
Slc41a2	5.66441	3.64993	0.644362
Srd5a1	10.8971	7.02188	0.644381
C8b	40.5756	26.1602	0.644727
Plekhf1	5.57457	3.59459	0.644819
Abhd14b	108.863	70.4258	0.646921
Mt1	2037.89	1319.17	0.647321
Fam214a	19.2211	12.5038	0.650525
Msrb1	262.37	170.86	0.651218
Acy1	24.7425	16.1762	0.653782
Ccrn4l	22.3264	14.6111	0.654432
Cyp2c40	213.859	140.002	0.654646
Spata2l	16.4417	10.768	0.65492
Rgn	319.093	208.983	0.654928
Prodh2	93.4312	61.4848	0.658076
Ahr	10.6892	7.03693	0.658321
Agmat	137.583	90.8649	0.660437
Aes	200.803	132.676	0.660727
Wbp1	10.1437	6.70797	0.661294
Cyp2a5	754.703	499.211	0.661467
Slc38a3	440.08	291.637	0.662691
Dqx1	3.53622	2.34349	0.66271
Gnmt	2184.89	1448.01	0.662738
Dpm3	25.1929	16.7054	0.6631
Zfhx2	1.51296	1.00331	0.663144
Irgm2	5.86295	3.88899	0.663316
Nipsnap1	125.49	83.3181	0.663942
Hagh	147.26	97.9419	0.665095
Crem	7.94181	5.28459	0.665414
Tmem256	182.372	121.384	0.665585
Gstm7	86.5142	57.6614	0.666496

## Sheet: Date D
Genes upregulated in the liver from female STZ-O
Gene	FPKM in CTR-O	FPKM in STZ-O	Fold change (STZ-O/CTR-O)
Map3k6	0.479823	2.21483	4.61593
Lepr	11.6033	48.5399	4.18328
Serpine1	0.653936	2.7111	4.14582
Sgcg	0.324806	1.30133	4.00648
Cidec	13.2432	51.6438	3.89965
Pdk4	9.83945	37.3874	3.79974
Rgs1	1.12067	3.45814	3.08578
Elovl3	1.11268	3.23231	2.90498
Sik1	4.58388	13.0672	2.85069
Eif4ebp3	168.212	462.017	2.74664
Cyp2b19	0.605831	1.66032	2.74057
Glod5	1.49945	4.07538	2.71792
Hbb-b1	34.5587	92.7254	2.68313
Slc16a13	0.755117	1.96063	2.59646
3930402G23Rik	1.14729	2.9583	2.57851
Hbb-bt	18.1433	46.5805	2.56737
Cyp2b10	112.967	285.038	2.5232
Sult2a1	30.866	77.1311	2.4989
Ly6d	4.62046	11.5427	2.49817
Hba-a1	20.5718	51.2742	2.49245
Snhg7	0.951118	2.36885	2.4906
Syce1	1.34863	3.30917	2.45373
Myom1	0.526703	1.28127	2.43262
Ctps	0.750459	1.82221	2.42813
Fkbp5	14.1099	33.8669	2.40022
Ms4a8a	1.08866	2.60291	2.39093
Hspb1	14.945	34.7137	2.32276
Bmp10	0.574524	1.29005	2.24542
Slc6a9	6.65041	14.9087	2.24177
Cd14	1.5095	3.35255	2.22097
Ifi27l2b	1.19103	2.62724	2.20586
Cux2	0.630934	1.37657	2.1818
Ackr2	6.71609	14.5848	2.17162
Sult2a2	32.7313	70.7933	2.16286
Mgst2	1.66222	3.56086	2.14223
Ctse	0.780778	1.67196	2.1414
Gm20594	57.6192	123.015	2.13497
Rarres1	16.9388	36.0044	2.12556
Akr1b7	1.74032	3.69543	2.12342
Cry1	3.59326	7.6023	2.11571
Apoa4	1492.63	3155.77	2.11423
Ppp1r3g	0.860612	1.81792	2.11236
Sult2a3	1.46872	3.04611	2.07399
Folr2	1.51382	3.13931	2.07377
Slc34a2	3.09573	6.3904	2.06426
Cyp26b1	0.560974	1.1549	2.05874
Cyr61	0.856012	1.73787	2.03019
Vnn1	87.2766	176.764	2.02533
Treh	1.28372	2.56113	1.99508
Wipi1	5.48661	10.8729	1.98172
Tbx3	4.7045	9.29441	1.97564
Cd163	2.28569	4.48782	1.96344
Rnf144a	2.41765	4.7451	1.96269
Npas2	0.909937	1.78458	1.96121
Snhg1	16.3056	31.7645	1.94807
Tubb2b	9.65173	18.5488	1.92181
Sult1e1	34.2524	65.8208	1.92164
1700017B05Rik	1.33585	2.55211	1.91048
Sowahb	1.26841	2.42041	1.90822
Adm	0.934224	1.77182	1.89657
Tubb5	8.49948	16.1003	1.89427
Clstn3	1.62324	3.06821	1.89018
1110038B12Rik	25.0632	47.3141	1.88779
Cd9	11.7721	22.1697	1.88324
Tubb2a	30.0006	56.4701	1.8823
Zyg11a	1.12528	2.11105	1.87602
Gm6484	23.4335	43.6898	1.86442
Cyp26a1	5.77129	10.749	1.8625
Adamtsl2	0.578577	1.0716	1.85213
Slc25a25	28.7832	53.2621	1.85046
Synpo	1.22259	2.25736	1.84638
Fabp4	5.93593	10.9429	1.8435
Dusp4	0.785298	1.43373	1.82571
Mapkapk3	0.686888	1.25193	1.82261
Rrm2	1.58669	2.88822	1.82028
Inhbe	10.3195	18.6813	1.81029
Cdc25a	0.604847	1.09439	1.80937
Tmem159	1.08874	1.96615	1.80589
Sult2a5	2.56018	4.54565	1.77552
Txnip	38.7861	68.8175	1.77428
Acacb	6.44347	11.3707	1.76469
Dhrs13	2.44955	4.31225	1.76043
Hes1	6.36717	11.1448	1.75035
Snx10	5.3184	9.30714	1.74999
Wee1	1.02343	1.79058	1.74959
Tgfbr2	3.96898	6.89977	1.73842
Slc19a1	2.59308	4.50211	1.7362
Cdkn1a	41.3972	71.7396	1.73296
Mycl	1.96265	3.40068	1.7327
Atf3	5.55095	9.54602	1.71971
Lyve1	9.56012	16.4405	1.7197
Lonrf3	1.94221	3.33443	1.71682
Hmox1	10.7583	18.4597	1.71586
Pfkfb3	0.990596	1.69879	1.71492
Snhg5	13.2527	22.6877	1.71193
Axin2	1.02004	1.74612	1.71182
Cyp4a30b	11.1281	19.043	1.71125
Ccl6	2.17896	3.70862	1.70201
Klf10	4.51631	7.67277	1.6989
Hilpda	5.96136	10.1031	1.69476
Car2	2.84388	4.7948	1.68601
Bcmo1	6.1193	10.2404	1.67346
Pnpla2	44.0937	73.772	1.67307
Postn	3.21665	5.32263	1.65471
Fasn	8.09475	13.3428	1.64833
Rbm15b	1.62898	2.66703	1.63724
Dusp1	22.8894	37.3168	1.63031
Fbxo31	10.8403	17.6641	1.62948
Smoc2	1.07025	1.7425	1.62812
Atg16l2	4.00409	6.49243	1.62145
Vcam1	1.28165	2.07716	1.62069
Rab31	0.713298	1.1549	1.6191
Tmprss2	2.41282	3.89205	1.61307
Defb1	11.3001	18.2146	1.6119
Zfp703	1.11798	1.79508	1.60565
Itgb3	0.981941	1.57466	1.60362
Plk2	1.18718	1.89952	1.60003
St3gal6	2.80868	4.49128	1.59907
Tuba1a	13.9874	22.3559	1.59829
Rassf1	3.83865	6.13223	1.5975
Ctgf	1.60313	2.55792	1.59558
Aen	7.72465	12.325	1.59554
Hmgb2	1.74913	2.78797	1.59392
Fitm2	18.0571	28.7655	1.59303
Tmem62	7.91826	12.6111	1.59266
H6pd	58.9023	93.497	1.58732
Gde1	43.2965	68.6856	1.5864
Wwtr1	1.76346	2.79593	1.58548
Sult1d1	77.5878	122.821	1.58299
Rnf125	55.7473	88.2289	1.58266
Mthfr	2.10819	3.32037	1.57499
Slc52a2	2.94254	4.63149	1.57398
Aim1	4.49617	7.06702	1.57179
Dapk2	5.14342	8.07878	1.5707
Snhg3	61.0557	95.8007	1.56907
Rcn1	2.16154	3.3889	1.56782
Csrp3	15.9561	24.9777	1.5654
Plin5	68.8959	107.579	1.56147
Nudt18	6.67326	10.417	1.56101
D16Ertd472e	1.35451	2.11402	1.56073
Tbc1d30	1.72581	2.68834	1.55773
Fbxo6	21.3289	33.2243	1.55771
Adarb1	1.80611	2.81193	1.5569
Flt1	0.940411	1.4618	1.55443
Snrnp48	5.65458	8.74768	1.54701
Ddx21	10.5351	16.2834	1.54563
Cab39l	16.5722	25.5988	1.54468
2010003K11Rik	23.6259	36.4913	1.54455
Tead1	2.04358	3.15594	1.54432
Jade3	0.73894	1.14051	1.54344
Tmem87b	6.46174	9.97076	1.54305
Rrp12	2.35509	3.63327	1.54273
Ehhadh	777.272	1197.09	1.54012
Nt5e	6.24293	9.57691	1.53404
Gja1	2.03843	3.11141	1.52638
Slc35g1	8.56367	13.0447	1.52326
Tubb4b	44.8931	68.3732	1.52302
Asic5	7.64456	11.6347	1.52196
2310034O05Rik	9.38998	14.2334	1.51581
Lpl	1.96578	2.97839	1.51512
Snhg12	17.6506	26.726	1.51417
Utp14a	7.21431	10.9226	1.51402
Ccbe1	2.2433	3.3958	1.51375
Unc79	1.44558	2.18673	1.5127
Zfand4	2.09881	3.17345	1.51202
Chchd5	8.86657	13.3863	1.50975
Ccdc80	2.39062	3.60508	1.50801
1700024P16Rik	3.741	5.63965	1.50752
Cd36	44.0922	66.2622	1.50281
Gm6682	13.1059	19.6899	1.50237
Bnip3l	25.3196	37.9889	1.50038
